# Supplementary material for: Multi-Marker Detection of Diabetic Kidney Disease and Risk of Incident Diabetic Retinopathy in a Multi-Ethnic Asian Population
Source: Diagnostics (Basel). 2026 May 14;16(10):1492. doi: 10.3390/diagnostics16101492 (PMC13206007; doi:10.3390/diagnostics16101492)
Supplement: Supplementary file 1 [file diagnostics-16-01492-s001.zip]

Archive with 1 entries (1 files):
- diagnostics-4266482-supplementary.pdf
